# Supplementary material for: Metaproteomics Reveals Similar Vertical Distribution of Microbial Transport Proteins in Particulate Organic Matter Throughout the Water Column in the Northwest Pacific Ocean
Source: Front Microbiol. 2021 Mar 25;12:629802. doi: 10.3389/fmicb.2021.629802 (PMC8034268; doi:10.3389/fmicb.2021.629802)
Supplement: Supplementary file 2 [file Table_3.xlsx]

## Sheet: Supplemantary Table 3
Supplementary Table 3. The analysis of differences of all samples.
	iBAQ P01_1	iBAQ P01_2	iBAQ P10_1	iBAQ P10_2	iBAQ P11_1	iBAQ P11_2	iBAQ P12_1	iBAQ P12_2	iBAQ P13_1	iBAQ P13_2	iBAQ P15_1	iBAQ P15_2	iBAQ P16_1	iBAQ P16_2	iBAQ P17_1	iBAQ P17_2	iBAQ P18_1	iBAQ P18_2	iBAQ P19_1	iBAQ P19_2	iBAQ P02_1	iBAQ P02_2	iBAQ P20_1	iBAQ P20_2	iBAQ P21_1	iBAQ P21_2	iBAQ P22_1	iBAQ P22_2	iBAQ P23_1	iBAQ P23_2	iBAQ P24_1	iBAQ P24_2	iBAQ P03_1	iBAQ P03_2	iBAQ P04_1	iBAQ P04_2	iBAQ P05_1	iBAQ P05_2	iBAQ P07_1	iBAQ P07_2	iBAQ P09_1	iBAQ P09_2
iBAQ P01_1	1	0.83	-0.04	-0.04	0.02	0.02	0.02	0	0.06	0.05	0.03	0.03	0.04	0.04	0.13	0.13	0.14	0.15	0.02	0.03	0.78	0.73	0.02	0.02	0.12	0.14	0.16	0.16	0.08	0.09	0.08	0.09	0.37	0.35	0.35	0.33	0.01	0.02	0.29	0.29	-0.01	-0.01
iBAQ P01_2	0.83	1	-0.04	-0.04	0.02	0.02	0.02	0	0.05	0.04	0.02	0.02	0.02	0.03	0.13	0.13	0.14	0.15	0.02	0.03	0.8	0.74	0.02	0.03	0.12	0.14	0.16	0.16	0.08	0.09	0.08	0.09	0.38	0.36	0.37	0.35	0.02	0.02	0.28	0.28	-0.01	0
iBAQ P10_1	-0.04	-0.04	1	0.81	0.35	0.34	0.32	0.35	0.14	0.09	0.13	0.12	0.12	0.12	0.43	0.41	0.41	0.41	0.34	0.32	-0.06	-0.06	0.31	0.29	0.09	0.07	0.07	0.06	0.14	0.13	0.13	0.12	0.06	0.06	0.06	0.07	0.1	0.09	0.14	0.13	0.68	0.69
iBAQ P10_2	-0.04	-0.04	0.81	1	0.34	0.34	0.32	0.33	0.11	0.06	0.11	0.12	0.09	0.1	0.42	0.41	0.41	0.41	0.33	0.33	-0.06	-0.05	0.3	0.29	0.07	0.08	0.06	0.06	0.12	0.12	0.11	0.11	0.06	0.07	0.07	0.08	0.09	0.09	0.13	0.13	0.68	0.7
iBAQ P11_1	0.02	0.02	0.35	0.34	1	0.74	0.64	0.7	0.26	0.21	0.22	0.2	0.2	0.2	0.36	0.32	0.33	0.31	0.38	0.36	0.02	0.04	0.39	0.37	0.3	0.27	0.3	0.26	0.3	0.28	0.27	0.25	0.12	0.13	0.14	0.15	0.19	0.18	0.26	0.24	0.32	0.32
iBAQ P11_2	0.02	0.02	0.34	0.34	0.74	1	0.65	0.7	0.21	0.16	0.18	0.19	0.16	0.17	0.34	0.33	0.31	0.31	0.37	0.36	0.03	0.04	0.37	0.37	0.29	0.28	0.28	0.26	0.26	0.26	0.24	0.23	0.14	0.14	0.14	0.15	0.17	0.19	0.24	0.25	0.32	0.33
iBAQ P12_1	0.02	0.02	0.32	0.32	0.64	0.65	1	0.7	0.19	0.18	0.21	0.2	0.19	0.19	0.33	0.3	0.29	0.3	0.35	0.35	0.03	0.04	0.35	0.35	0.29	0.27	0.28	0.26	0.26	0.26	0.24	0.22	0.13	0.14	0.14	0.15	0.18	0.19	0.24	0.24	0.31	0.31
iBAQ P12_2	0	0	0.35	0.33	0.7	0.7	0.7	1	0.26	0.21	0.22	0.21	0.21	0.21	0.35	0.33	0.32	0.31	0.39	0.37	0.01	0.02	0.4	0.38	0.31	0.28	0.31	0.27	0.29	0.27	0.28	0.25	0.12	0.13	0.13	0.14	0.19	0.18	0.26	0.24	0.33	0.32
iBAQ P13_1	0.06	0.05	0.14	0.11	0.26	0.21	0.19	0.26	1	0.58	0.3	0.27	0.31	0.3	0.17	0.14	0.17	0.13	0.18	0.15	0.05	0.05	0.18	0.15	0.21	0.18	0.19	0.17	0.29	0.24	0.27	0.24	0.07	0.07	0.08	0.07	0.12	0.1	0.19	0.16	0.12	0.11
iBAQ P13_2	0.05	0.04	0.09	0.06	0.21	0.16	0.18	0.21	0.58	1	0.31	0.28	0.33	0.31	0.12	0.08	0.13	0.09	0.13	0.1	0.06	0.06	0.14	0.1	0.23	0.2	0.22	0.19	0.27	0.21	0.25	0.2	0.08	0.08	0.09	0.08	0.15	0.11	0.21	0.17	0.08	0.06
iBAQ P15_1	0.03	0.02	0.13	0.11	0.22	0.18	0.21	0.22	0.3	0.31	1	0.65	0.55	0.52	0.15	0.12	0.16	0.13	0.19	0.16	0.03	0.04	0.19	0.16	0.21	0.18	0.19	0.16	0.26	0.23	0.25	0.2	0.08	0.08	0.1	0.09	0.18	0.15	0.22	0.18	0.11	0.09
iBAQ P15_2	0.03	0.02	0.12	0.12	0.2	0.19	0.2	0.21	0.27	0.28	0.65	1	0.5	0.5	0.14	0.13	0.14	0.13	0.17	0.16	0.04	0.05	0.18	0.17	0.2	0.19	0.19	0.17	0.24	0.23	0.23	0.21	0.09	0.09	0.1	0.1	0.17	0.16	0.21	0.19	0.11	0.1
iBAQ P16_1	0.04	0.02	0.12	0.09	0.2	0.16	0.19	0.21	0.31	0.33	0.55	0.5	1	0.6	0.14	0.11	0.15	0.12	0.17	0.14	0.04	0.04	0.18	0.15	0.21	0.17	0.2	0.16	0.25	0.21	0.25	0.19	0.07	0.08	0.09	0.09	0.16	0.13	0.22	0.17	0.09	0.08
iBAQ P16_2	0.04	0.03	0.12	0.1	0.2	0.17	0.19	0.21	0.3	0.31	0.52	0.5	0.6	1	0.14	0.11	0.16	0.13	0.18	0.15	0.04	0.04	0.18	0.15	0.21	0.18	0.19	0.16	0.25	0.22	0.24	0.19	0.08	0.08	0.09	0.09	0.16	0.14	0.22	0.17	0.11	0.09
iBAQ P17_1	0.13	0.13	0.43	0.42	0.36	0.34	0.33	0.35	0.17	0.12	0.15	0.14	0.14	0.14	1	0.73	0.52	0.52	0.46	0.45	0.12	0.12	0.43	0.42	0.21	0.19	0.21	0.18	0.23	0.22	0.22	0.2	0.23	0.23	0.24	0.24	0.18	0.18	0.26	0.24	0.47	0.48
iBAQ P17_2	0.13	0.13	0.41	0.41	0.32	0.33	0.3	0.33	0.14	0.08	0.12	0.13	0.11	0.11	0.73	1	0.49	0.5	0.44	0.44	0.11	0.12	0.41	0.41	0.19	0.19	0.18	0.18	0.2	0.21	0.2	0.2	0.23	0.24	0.23	0.24	0.17	0.17	0.23	0.23	0.45	0.46
iBAQ P18_1	0.14	0.14	0.41	0.41	0.33	0.31	0.29	0.32	0.17	0.13	0.16	0.14	0.15	0.16	0.52	0.49	1	0.75	0.41	0.39	0.13	0.13	0.39	0.37	0.18	0.16	0.17	0.15	0.21	0.19	0.2	0.17	0.27	0.28	0.28	0.28	0.16	0.14	0.25	0.23	0.42	0.41
iBAQ P18_2	0.15	0.15	0.41	0.41	0.31	0.31	0.3	0.31	0.13	0.09	0.13	0.13	0.12	0.13	0.52	0.5	0.75	1	0.4	0.4	0.14	0.15	0.38	0.37	0.16	0.16	0.16	0.15	0.18	0.18	0.17	0.17	0.28	0.29	0.29	0.29	0.15	0.14	0.24	0.23	0.4	0.41
iBAQ P19_1	0.02	0.02	0.34	0.33	0.38	0.37	0.35	0.39	0.18	0.13	0.19	0.17	0.17	0.18	0.46	0.44	0.41	0.4	1	0.8	0.01	0.02	0.73	0.71	0.24	0.22	0.24	0.2	0.24	0.22	0.22	0.2	0.2	0.21	0.21	0.22	0.2	0.19	0.24	0.22	0.32	0.32
iBAQ P19_2	0.03	0.03	0.32	0.33	0.36	0.36	0.35	0.37	0.15	0.1	0.16	0.16	0.14	0.15	0.45	0.44	0.39	0.4	0.8	1	0.02	0.03	0.73	0.73	0.24	0.22	0.23	0.21	0.21	0.22	0.21	0.2	0.21	0.21	0.22	0.23	0.19	0.19	0.22	0.22	0.32	0.32
iBAQ P02_1	0.78	0.8	-0.06	-0.06	0.02	0.03	0.03	0.01	0.05	0.06	0.03	0.04	0.04	0.04	0.12	0.11	0.13	0.14	0.01	0.02	1	0.78	0.02	0.02	0.16	0.16	0.19	0.19	0.09	0.1	0.09	0.1	0.42	0.39	0.4	0.38	0.04	0.05	0.31	0.32	-0.03	-0.03
iBAQ P02_2	0.73	0.74	-0.06	-0.05	0.04	0.04	0.04	0.02	0.05	0.06	0.04	0.05	0.04	0.04	0.12	0.12	0.13	0.15	0.02	0.03	0.78	1	0.02	0.03	0.16	0.18	0.2	0.21	0.09	0.11	0.1	0.1	0.43	0.42	0.41	0.41	0.06	0.06	0.32	0.33	-0.02	-0.02
iBAQ P20_1	0.02	0.02	0.31	0.3	0.39	0.37	0.35	0.4	0.18	0.14	0.19	0.18	0.18	0.18	0.43	0.41	0.39	0.38	0.73	0.73	0.02	0.02	1	0.79	0.28	0.23	0.26	0.21	0.25	0.23	0.24	0.21	0.2	0.2	0.21	0.22	0.2	0.18	0.24	0.22	0.29	0.29
iBAQ P20_2	0.02	0.03	0.29	0.29	0.37	0.37	0.35	0.38	0.15	0.1	0.16	0.17	0.15	0.15	0.42	0.41	0.37	0.37	0.71	0.73	0.02	0.03	0.79	1	0.27	0.25	0.24	0.23	0.22	0.22	0.22	0.21	0.21	0.21	0.21	0.22	0.19	0.2	0.23	0.23	0.29	0.29
iBAQ P21_1	0.12	0.12	0.09	0.07	0.3	0.29	0.29	0.31	0.21	0.23	0.21	0.2	0.21	0.21	0.21	0.19	0.18	0.16	0.24	0.24	0.16	0.16	0.28	0.27	1	0.65	0.66	0.59	0.35	0.34	0.36	0.31	0.22	0.23	0.24	0.24	0.3	0.29	0.42	0.4	0.08	0.08
iBAQ P21_2	0.14	0.14	0.07	0.08	0.27	0.28	0.27	0.28	0.18	0.2	0.18	0.19	0.17	0.18	0.19	0.19	0.16	0.16	0.22	0.22	0.16	0.18	0.23	0.25	0.65	1	0.61	0.64	0.34	0.34	0.34	0.3	0.23	0.23	0.24	0.24	0.3	0.31	0.4	0.41	0.08	0.08
iBAQ P22_1	0.16	0.16	0.07	0.06	0.3	0.28	0.28	0.31	0.19	0.22	0.19	0.19	0.2	0.19	0.21	0.18	0.17	0.16	0.24	0.23	0.19	0.2	0.26	0.24	0.66	0.61	1	0.66	0.38	0.37	0.38	0.33	0.25	0.25	0.27	0.26	0.33	0.33	0.42	0.41	0.07	0.06
iBAQ P22_2	0.16	0.16	0.06	0.06	0.26	0.26	0.26	0.27	0.17	0.19	0.16	0.17	0.16	0.16	0.18	0.18	0.15	0.15	0.2	0.21	0.19	0.21	0.21	0.23	0.59	0.64	0.66	1	0.35	0.35	0.33	0.3	0.25	0.26	0.27	0.27	0.32	0.33	0.4	0.41	0.07	0.06
iBAQ P23_1	0.08	0.08	0.14	0.12	0.3	0.26	0.26	0.29	0.29	0.27	0.26	0.24	0.25	0.25	0.23	0.2	0.21	0.18	0.24	0.21	0.09	0.09	0.25	0.22	0.35	0.34	0.38	0.35	1	0.61	0.55	0.49	0.14	0.15	0.16	0.16	0.26	0.24	0.31	0.27	0.13	0.12
iBAQ P23_2	0.09	0.09	0.13	0.12	0.28	0.26	0.26	0.27	0.24	0.21	0.23	0.23	0.21	0.22	0.22	0.21	0.19	0.18	0.22	0.22	0.1	0.11	0.23	0.22	0.34	0.34	0.37	0.35	0.61	1	0.57	0.54	0.16	0.17	0.18	0.18	0.26	0.25	0.29	0.28	0.13	0.12
iBAQ P24_1	0.08	0.08	0.13	0.11	0.27	0.24	0.24	0.28	0.27	0.25	0.25	0.23	0.25	0.24	0.22	0.2	0.2	0.17	0.22	0.21	0.09	0.1	0.24	0.22	0.36	0.34	0.38	0.33	0.55	0.57	1	0.63	0.15	0.15	0.16	0.16	0.25	0.23	0.31	0.26	0.12	0.11
iBAQ P24_2	0.09	0.09	0.12	0.11	0.25	0.23	0.22	0.25	0.24	0.2	0.2	0.21	0.19	0.19	0.2	0.2	0.17	0.17	0.2	0.2	0.1	0.1	0.21	0.21	0.31	0.3	0.33	0.3	0.49	0.54	0.63	1	0.16	0.16	0.16	0.17	0.23	0.23	0.27	0.25	0.11	0.11
iBAQ P03_1	0.37	0.38	0.06	0.06	0.12	0.14	0.13	0.12	0.07	0.08	0.08	0.09	0.07	0.08	0.23	0.23	0.27	0.28	0.2	0.21	0.42	0.43	0.2	0.21	0.22	0.23	0.25	0.25	0.14	0.16	0.15	0.16	1	0.77	0.77	0.75	0.2	0.21	0.26	0.27	0.09	0.09
iBAQ P03_2	0.35	0.36	0.06	0.07	0.13	0.14	0.14	0.13	0.07	0.08	0.08	0.09	0.08	0.08	0.23	0.24	0.28	0.29	0.21	0.21	0.39	0.42	0.2	0.21	0.23	0.23	0.25	0.26	0.15	0.17	0.15	0.16	0.77	1	0.74	0.77	0.21	0.2	0.26	0.27	0.09	0.1
iBAQ P04_1	0.35	0.37	0.06	0.07	0.14	0.14	0.14	0.13	0.08	0.09	0.1	0.1	0.09	0.09	0.24	0.23	0.28	0.29	0.21	0.22	0.4	0.41	0.21	0.21	0.24	0.24	0.27	0.27	0.16	0.18	0.16	0.16	0.77	0.74	1	0.77	0.22	0.21	0.28	0.27	0.09	0.09
iBAQ P04_2	0.33	0.35	0.07	0.08	0.15	0.15	0.15	0.14	0.07	0.08	0.09	0.1	0.09	0.09	0.24	0.24	0.28	0.29	0.22	0.23	0.38	0.41	0.22	0.22	0.24	0.24	0.26	0.27	0.16	0.18	0.16	0.17	0.75	0.77	0.77	1	0.22	0.22	0.27	0.28	0.09	0.1
iBAQ P05_1	0.01	0.02	0.1	0.09	0.19	0.17	0.18	0.19	0.12	0.15	0.18	0.17	0.16	0.16	0.18	0.17	0.16	0.15	0.2	0.19	0.04	0.06	0.2	0.19	0.3	0.3	0.33	0.32	0.26	0.26	0.25	0.23	0.2	0.21	0.22	0.22	1	0.68	0.3	0.29	0.12	0.1
iBAQ P05_2	0.02	0.02	0.09	0.09	0.18	0.19	0.19	0.18	0.1	0.11	0.15	0.16	0.13	0.14	0.18	0.17	0.14	0.14	0.19	0.19	0.05	0.06	0.18	0.2	0.29	0.31	0.33	0.33	0.24	0.25	0.23	0.23	0.21	0.2	0.21	0.22	0.68	1	0.29	0.31	0.11	0.11
iBAQ P07_1	0.29	0.28	0.14	0.13	0.26	0.24	0.24	0.26	0.19	0.21	0.22	0.21	0.22	0.22	0.26	0.23	0.25	0.24	0.24	0.22	0.31	0.32	0.24	0.23	0.42	0.4	0.42	0.4	0.31	0.29	0.31	0.27	0.26	0.26	0.28	0.27	0.3	0.29	1	0.64	0.14	0.13
iBAQ P07_2	0.29	0.28	0.13	0.13	0.24	0.25	0.24	0.24	0.16	0.17	0.18	0.19	0.17	0.17	0.24	0.23	0.23	0.23	0.22	0.22	0.32	0.33	0.22	0.23	0.4	0.41	0.41	0.41	0.27	0.28	0.26	0.25	0.27	0.27	0.27	0.28	0.29	0.31	0.64	1	0.13	0.13
iBAQ P09_1	-0.01	-0.01	0.68	0.68	0.32	0.32	0.31	0.33	0.12	0.08	0.11	0.11	0.09	0.11	0.47	0.45	0.42	0.4	0.32	0.32	-0.03	-0.02	0.29	0.29	0.08	0.08	0.07	0.07	0.13	0.13	0.12	0.11	0.09	0.09	0.09	0.09	0.12	0.11	0.14	0.13	1	0.81
iBAQ P09_2	-0.01	0	0.69	0.7	0.32	0.33	0.31	0.32	0.11	0.06	0.09	0.1	0.08	0.09	0.48	0.46	0.41	0.41	0.32	0.32	-0.03	-0.02	0.29	0.29	0.08	0.08	0.06	0.06	0.12	0.12	0.11	0.11	0.09	0.1	0.09	0.1	0.1	0.11	0.13	0.13	0.81	1
